# Supplementary material for: Prevalence of and reasons for women’s, family members’, and health professionals’ preferences for cesarean section in China: A mixed-methods systematic review
Source: PLoS Med. 2018 Oct 16;15(10):e1002672. doi: 10.1371/journal.pmed.1002672 (PMC6191094; doi:10.1371/journal.pmed.1002672)
Supplement: S2 Table — (XLSX) [file pmed.1002672.s004.xlsx]

## Sheet: Study Characteristics
S2 Table Data extraction form
D&A REVIEW - DATA EXTRACTION					NOTES
Reviewer 1 (Initials)
Reviewer 2 (Initials)
Date (DD-MM-YY)
1. IDENTIFICATION
RefID
Authors
Title
Language of publication
2. ELIGIBILITY
Is the study eligible for inclusion?
If eligible, what type of study is it?
Reason for exclusion
If reason for exclusion = "Other", please specify
3. SETTING & DEMOGRAPHICS
Location of study: Country
Location of study: City, district, state
Infrastructure type for study location (Urban, rural etc.)
Infrastructure type for participants (Urban, rural etc.)
Source of population
Level of health facilities (if applicable)
Language of data collection
Quantitative participants	If there is a quantitative component, please complete here
(1) Participant(s)
(2) # of Invited/Initial sample of participant(s)
(3) # of Final sample of participant(s) (e.g. response rate, accounting for loss to follow up etc.)
(4) Eligibility criteria / Characteristics of participants
Qualitative participants	If there is a qualitative component, please complete here
(1) Perspective
(2) How many of perspective?
(3) Perspective Characteristics
4. STUDY DESIGN & DATA COLLECTION
Aims or objectives
Study design
Study period
How many sites included in the study?
Characteristics of sites
QUANTITATIVE COMPONENT
How was the sample formed/How were the subjects recruited?
What data collection method was used? (e.g. face-to-face interview, online survey etc.)
Details of data collection (e.g. face-to-face interview with each patient one day following delivery etc.)
QUALITATIVE COMPONENT
How was the sample formed/How were the subjects recruited?
What data collection method was used? (e.g. focus group discussion, in-depth interview etc.)
Details of data collection
5. ETHICS
How were ethical issues addressed?
6. DATA ANALYSIS
Quantitative component
What data analysis method was used? Provide description if necessary.
Qualitative component
What data analysis method was used?
Description of data analysis
If there is a quantitative component, please complete section 7 and then skip to the sheet titled "Quantitative data extraction"; If there is a qualitative component, complete section 8. Regardless of the component type, please also complete sections 9, 10 and 11 as necessary.
7. CONSIDERED OUTCOMES FOR QUANTITATIVE COMPONENT
What considered outcomes were reported in the study?
Stratification by:
8. QUALITATIVE DATA - KEY THEMES ***insert more rows as necessary
Theme (author interpretation)	Author's interpretation (i.e.: author text) **include page numbers	Participant quotation **include page numbers	Reviewer comments
9. CONTEXTUAL ISSUES
What are the contextual issues relevant to this study?
10. CONCLUSIONS
What are the author's main conclusions?
11. COMMENTS
Reviewer comments

## Sheet: Quant.Data-Outcome 1.Preference
Study design:
Time point to which preference refers?
Data collection time point?
Outcome 1
Participants 1
Stratification 1:	Total number of participants	Preferring CS		Preferring VD		Having no preference		Do not know		Stratification 2:	Total number of participants	Preferring CS		Preferring VD		Having no preference		Do not know		Stratification 3:	Total number of participants	Preferring CS		Preferring VD		Having no preference		Do not know		Stratification 4:	Total number of participants	Preferring CS		Preferring VD		Having no preference		Do not know
(please list)		n	%	n	%	n	%	n	%	(please list)		n	%	n	%	n	%	n	%	(please list)		n	%	n	%	n	%	n	%	(please list)		n	%	n	%	n	%	n	%
Total
Reasons for Preference
(please list)
(please list)
(please list)
(please list)
(please list)
(please list)
(please list)
(please list)
(please list)
(please list)
(please list)
Study design:
Time point to which preference refers?
Data collection time point?
Outcome 1
Participants 2
Stratification 1:	Total number of participants	Preferring CS		Preferring VD		Having no preference		Do not know		Stratification 2:	Total number of participants	Preferring CS		Preferring VD		Having no preference		Do not know		Stratification 3:	Total number of participants	Preferring CS		Preferring VD		Having no preference		Do not know		Stratification 4:	Total number of participants	Preferring CS		Preferring VD		Having no preference		Do not know
(please list)		n	%	n	%	n	%	n	%	(please list)		n	%	n	%	n	%	n	%	(please list)		n	%	n	%	n	%	n	%	(please list)		n	%	n	%	n	%	n	%
Total
Reasons for Preference
(please list)
(please list)
(please list)
(please list)
(please list)
(please list)
(please list)
(please list)
(please list)
(please list)
(please list)
Study design:
Time point to which preference refers?
Data collection time point?
Outcome 1
Participants 3
Stratification 1:	Total number of participants	Preferring CS		Preferring VD		Having no preference		Do not know		Stratification 2:	Total number of participants	Preferring CS		Preferring VD		Having no preference		Do not know		Stratification 3:	Total number of participants	Preferring CS		Preferring VD		Having no preference		Do not know		Stratification 4:	Total number of participants	Preferring CS		Preferring VD		Having no preference		Do not know
(please list)		n	%	n	%	n	%	n	%	(please list)		n	%	n	%	n	%	n	%	(please list)		n	%	n	%	n	%	n	%	(please list)		n	%	n	%	n	%	n	%
Total
Reasons for Preference
(please list)
(please list)
(please list)
(please list)
(please list)
(please list)
(please list)
(please list)
(please list)
(please list)
(please list)

## Sheet: Quant.Data-Outcome 2.Viewpoints
Study design:
Data collection time point?
Outcome 2
Participants 1
Stratification 1:	Total number of participants	Agree/Yes		Disagree/No		Neutral		Other: (please specify)		Stratification 2:	Total number of participants	Agree/Yes		Disagree/No		Neutral		Other: (please specify)		Stratification 3:	Total number of participants	Agree/Yes		Disagree/No		Neutral		Other: (please specify)		Stratification 4:	Total number of participants	Agree/Yes		Disagree/No		Neutral		Other: (please specify)
(please list)		n	%	n	%	n	%	n	%	(please list)		n	%	n	%	n	%	n	%	(please list)		n	%	n	%	n	%	n	%	(please list)		n	%	n	%	n	%	n	%
Total
Viewpoints
(please list)
(please list)
(please list)
(please list)
(please list)
(please list)
(please list)
(please list)
(please list)
(please list)
(please list)
(please list)
Study design:
Data collection time point?
Outcome 2
Participants 2
Stratification 1:	Total number of participants	Agree/Yes		Disagree/No		Neutral		Other: (please specify)		Stratification 2:	Total number of participants	Agree/Yes		Disagree/No		Neutral		Other: (please specify)		Stratification 3:	Total number of participants	Agree/Yes		Disagree/No		Neutral		Other: (please specify)		Stratification 4:	Total number of participants	Agree/Yes		Disagree/No		Neutral		Other: (please specify)
(please list)		n	%	n	%	n	%	n	%	(please list)		n	%	n	%	n	%	n	%	(please list)		n	%	n	%	n	%	n	%	(please list)		n	%	n	%	n	%	n	%
Total
Viewpoints
(please list)
(please list)
(please list)
(please list)
(please list)
(please list)
(please list)
(please list)
(please list)
(please list)
(please list)
(please list)
Study design:
Data collection time point?
Outcome 2
Participants 3
Stratification 1:	Total number of participants	Agree/Yes		Disagree/No		Neutral		Other: (please specify)		Stratification 2:	Total number of participants	Agree/Yes		Disagree/No		Neutral		Other: (please specify)		Stratification 3:	Total number of participants	Agree/Yes		Disagree/No		Neutral		Other: (please specify)		Stratification 4:	Total number of participants	Agree/Yes		Disagree/No		Neutral		Other: (please specify)
(please list)		n	%	n	%	n	%	n	%	(please list)		n	%	n	%	n	%	n	%	(please list)		n	%	n	%	n	%	n	%	(please list)		n	%	n	%	n	%	n	%
Total
Viewpoints
(please list)
(please list)
(please list)
(please list)
(please list)
(please list)
(please list)
(please list)
(please list)
(please list)
(please list)
(please list)
